# Supplementary material for: Spatiotemporal cell junction assembly in human iPSC-CM models of arrhythmogenic cardiomyopathy
Source: Stem Cell Reports. 2023 Aug 17;18(9):1811–26. doi: 10.1016/j.stemcr.2023.07.005 (PMC10545490; doi:10.1016/j.stemcr.2023.07.005)
Supplement: Table S2. PKP2 protein and transcript raw data [file mmc2.xlsx]

## Sheet: PKP2 protein
Sample	Primary	Cap	MW (kDa)	Height	Area			Sample	Normalized Area	Fold change		Averages
wt-1	Ms PKP2	2	92	104213	1.77442e+06			wt-1	249.136	0.926998		wt	1
wt-2	Ms PKP2	3	92	99801.4	1.79761e+06			wt-2	312.862	1.16411		ACM-C93	0.491775
wt-3	Ms PKP2	4	92	96758.3	1.73353e+06			wt-3	259.963	0.967281		ACM-C98	0.468834
wt-4	Ms PKP2	5	91	97968.9	1.75363e+06			wt-4	253.063	0.941611
93-1	Ms PKP2	6	91	60893.1	794079			93-1	118.286	0.440125
93-2	Ms PKP2	7	92	54257.9	854111			93-2	111.749	0.415802
93-3	Ms PKP2	8	92	52550.7	955657			93-3	132.232	0.492017
93-4	Ms PKP2	9	91	56936.6	1.04186e+06			93-4	166.402	0.619156
98-1	Ms PKP2	10	91	52833.9	970988			98-1	116.995	0.43532
98-2	Ms PKP2	11	92	54223.7	967208			98-2	117.361	0.436683
98-3	Ms PKP2	12	92	56329.9	901900			98-3	138.573	0.515608
98-4	Ms PKP2	13	92	51686.7	899689			98-4	131.079	0.487726
wt-1	Rb GAPDH	14	42	856	7122.3
wt-2	Rb GAPDH	15	43	742.9	5745.7			Avg. wt	268.756
wt-3	Rb GAPDH	16	43	814.1	6668.4
wt-4	Rb GAPDH	17	42	926.9	6929.6
93-1	Rb GAPDH	18	43	893.5	6713.2
93-2	Rb GAPDH	19	43	1056.5	7643.1
93-3	Rb GAPDH	20	42	863.5	7227.1
93-4	Rb GAPDH	21	42	748.1	6261.1
98-1	Rb GAPDH	22	43	928.9	8299.4
98-2	Rb GAPDH	23	42	859.8	8241.3
98-3	Rb GAPDH	24	42	745.9	6508.5
98-4	Rb GAPDH	25	42	857.6	6863.7

## Sheet: PKP2 transcript
Raw Ct values						Average Ct					dCt	ddCt	2^(-ddCt)
	GAPDH		PKP2				GAPDH	PKP2			PKP2	PKP2	PKP2			Average
wt-1	27.2808	27.2056	30.1965	30.1552		wt-1	27.2432	30.1758		wt-1	2.93265	0.0675928	0.954229		wt	1.01263
wt-2	27.001	27.2688	29.7	29.7569		wt-2	27.1349	29.7285		wt-2	2.59354	-0.271522	1.20708		ACM-93	0.449163
wt-3	26.7973	26.8076	30.0947	29.9228		wt-3	26.8024	30.0087		wt-3	3.20632	0.341254	0.789355		ACM-98	0.439564
wt-4	27.26	27.0862	29.8307	29.971		wt-4	27.1731	29.9009		wt-4	2.72774	-0.137325	1.09986
93-1	26.976	26.6082	30.3345	30.2723		93-1	26.7921	30.3034		93-1	3.51131	0.646244	0.638942
93-2	26.9625	26.7738	31.0432	31.0837		93-2	26.8682	31.0635		93-2	4.19528	1.33022	0.397709
93-3	26.9949	26.7841	31.1118	31.1944		93-3	26.8895	31.1531		93-3	4.26362	1.39855	0.379309
93-4	26.9957	27.005	31.2814	31.2361		93-4	27.0003	31.2587		93-4	4.25837	1.3933	0.380692
98-1	26.7285	26.7247	30.2918	30.1718		98-1	26.7266	30.2318		98-1	3.50523	0.640169	0.641638
98-2	26.832	26.7198	31.5455	31.2046		98-2	26.7759	31.375		98-2	4.59911	1.73405	0.300608
98-3	26.649	26.7038	31.2457	30.8782		98-3	26.6764	31.0619		98-3	4.38556	1.5205	0.348566
98-4	26.9113	26.829	31.3222	30.3425		98-4	26.8702	30.8324		98-4	3.9622	1.09714	0.467443
										Avg wt dCt	2.86506
