# Supplementary material for: Spatiotemporal cell junction assembly in human iPSC-CM models of arrhythmogenic cardiomyopathy
Source: Stem Cell Reports. 2023 Aug 17;18(9):1811–26. doi: 10.1016/j.stemcr.2023.07.005 (PMC10545490; doi:10.1016/j.stemcr.2023.07.005)
Supplement: Table S3. Fractionated western blot raw data [file mmc3.xlsx]

## Sheet: Cytosolic
Batch 1
	Sample	Primary	MW (kDa)	Area				Sample	Normalized Area	Fold change		Protein	Sample	Averages
veh	wt-1	JUP	73	3748.8		JUP	veh	wt-1	0.54555	0.768013		JUP	wt veh	1
	wt-2	JUP	74	3480.3				wt-2	0.534141	0.751952			wt SB2	2.36351
	wt-3	JUP	76	6874.1				wt-3	1.05133	1.48004			PKP2 veh	5.98114
SB2	wt-1	JUP	77	6365.6			SB2	wt-1	1.84216	2.59336			PKP2 SB2	3.78623
	wt-2	JUP	74	4265				wt-2	1.77864	2.50393		CTNNB1	wt veh	1
	wt-3	JUP	74	5421.1				wt-3	1.41587	1.99324			wt SB2	1.62498
veh	PKP2-1	JUP	74	18478.8			veh	PKP2-1	4.994	7.03045			PKP2 veh	3.62692
	PKP2-2	JUP	73	16429.2				PKP2-2	4.15078	5.84338			PKP2 SB2	1.54816
	PKP2-3	JUP	73	16204				PKP2-3	3.60113	5.06959		Cx43	wt veh	1
SB2	PKP2-1	JUP	75	9443.2			SB2	PKP2-1	3.93106	5.53407			wt SB2	2.09242
	PKP2-2	JUP	74	5075.3				PKP2-2	1.58099	2.22569			PKP2 veh	2.07807
	PKP2-3	JUP	74	9302.2				PKP2-3	2.55646	3.59893			PKP2 SB2	2.35054
veh	wt-1	CTNNB1	82	12001		CTNNB1	veh	wt-1	1.74646	1.1519		CDH2	wt veh	1
	wt-2	CTNNB1	81	9681.5				wt-2	1.48587	0.98002			wt SB2	1.93499
	wt-3	CTNNB1	81	8605.7				wt-3	1.31616	0.868084			PKP2 veh	1.39312
SB2	wt-1	CTNNB1	81	6725			SB2	wt-1	1.94617	1.28362			PKP2 SB2	1.95047
	wt-2	CTNNB1	81	7997.9				wt-2	3.33538	2.19988
	wt-3	CTNNB1	82	8077.4				wt-3	2.10964	1.39143
veh	PKP2-1	CTNNB1	82	19632.7			veh	PKP2-1	5.30585	3.49952
	PKP2-2	CTNNB1	82	24544.5				PKP2-2	6.20108	4.08998
	PKP2-3	CTNNB1	84	22454				PKP2-3	4.99011	3.29127
SB2	PKP2-1	CTNNB1	81	7592.1			SB2	PKP2-1	3.16048	2.08452
	PKP2-2	CTNNB1	81	6797				PKP2-2	2.11731	1.39649
	PKP2-3	CTNNB1	81	6418.7				PKP2-3	1.76401	1.16347
veh	wt-1	Cx43	50	108866		Cx43	veh	wt-1	15.8429	0.888435
	wt-2	Cx43	50	124092				wt-2	19.0451	1.06801
	wt-3	Cx43	50	121676				wt-3	18.6091	1.04356
SB2	wt-1	Cx43	50	117119			SB2	wt-1	33.8936	1.90068
	wt-2	Cx43	50	113552				wt-2	47.3547	2.65555
	wt-3	Cx43	50	117506				wt-3	30.6901	1.72103
veh	PKP2-1	Cx43	50	144304			veh	PKP2-1	38.9989	2.18697
	PKP2-2	Cx43	50	147104				PKP2-2	37.1653	2.08415
	PKP2-3	Cx43	50	157519				PKP2-3	35.0066	1.96309
SB2	PKP2-1	Cx43	50	125738			SB2	PKP2-1	52.3427	2.93526
	PKP2-2	Cx43	50	135172				PKP2-2	42.1069	2.36126
	PKP2-3	Cx43	50	113882				PKP2-3	31.2974	1.75509
veh	wt-1	CDH2	65	16002		CDH2	veh	wt-1	2.32872	0.904019
	wt-2	CDH2	66	18285.7				wt-2	2.80641	1.08946
	wt-3	CDH2	65	16952.7				wt-3	2.59275	1.00652
SB2	wt-1	CDH2	65	15732.1			SB2	wt-1	4.55277	1.76741
	wt-2	CDH2	66	15741.8				wt-2	6.56483	2.5485
	wt-3	CDH2	65	14686.2				wt-3	3.83572	1.48905
veh	PKP2-1	CDH2	65	14449			veh	PKP2-1	3.90492	1.51591
	PKP2-2	CDH2	65	13410.3				PKP2-2	3.38806	1.31526
	PKP2-3	CDH2	65	15626.9				PKP2-3	3.47288	1.34819
SB2	PKP2-1	CDH2	65	13302.3			SB2	PKP2-1	5.53755	2.14971
	PKP2-2	CDH2	65	15939.9				PKP2-2	4.96539	1.92759
	PKP2-3	CDH2	65	16628.9				PKP2-3	4.57001	1.7741
veh SB2 veh SB2	wt-1	GAPDH	41	6871.6
	wt-2	GAPDH	41	6515.7			Average WT
	wt-3	GAPDH	41	6538.5				JUP	0.710339
SB2	wt-1	GAPDH	41	3455.5				CTNNB1	1.51616
	wt-2	GAPDH	41	2397.9				Cx43	17.8324
	wt-3	GAPDH	42	3828.8				CDH2	2.57596
veh	PKP2-1	GAPDH	41	3700.2
	PKP2-2	GAPDH	41	3958.1
	PKP2-3	GAPDH	42	4499.7
SB2	PKP2-1	GAPDH	41	2402.2
	PKP2-2	GAPDH	42	3210.2
	PKP2-3	GAPDH	42	3638.7
Batch 2
	Sample	Primary	MW (kDa)	Area				Sample	Normalized Area	Fold change		Protein	Sample	Averages
veh	wt-1	JUP	76	4901.8		JUP	veh	wt-1	1.65848	1.39178		JUP	wt veh	1
	wt-2	JUP	73	4229.3				wt-2	1.37186	1.15125			wt SB2	2.15333
	wt-3	JUP	76	2556.2				wt-3	0.544544	0.456976			PKP2 veh	2.9085
SB2	wt-1	JUP	78	7942.6			SB2	wt-1	2.5637	2.15143			PKP2 SB2	1.46638
	wt-2	JUP	78	8557				wt-2	2.56566	2.15308		CTNNB1	wt veh	1
	wt-3	JUP	78	8575.3				wt-3	2.56853	2.15548			wt SB2	0.865864
veh	PKP2-1	JUP	74	14330.5			veh	PKP2-1	3.8729	3.25009			PKP2 veh	2.4212
	PKP2-2	JUP	75	14302				PKP2-2	3.61335	3.03228			PKP2 SB2	0.718688
	PKP2-3	JUP	75	13100				PKP2-3	2.91131	2.44313		Cx43	wt veh	1
SB2	PKP2-1	JUP	75	8848.5			SB2	PKP2-1	2.43178	2.04072			wt SB2	0.96197
	PKP2-2	JUP	75	8558.8				PKP2-2	1.98378	1.66476			PKP2 veh	1.09972
	PKP2-3	JUP	74	3684.3				PKP2-3	0.826577	0.693654			PKP2 SB2	0.720409
veh	wt-1	CTNNB1	80	8764.9		CTNNB1	veh	wt-1	2.96552	1.16758		CDH2	wt veh	1
	wt-2	CTNNB1	80	8536.9				wt-2	2.76911	1.09025			wt SB2	1.01976
	wt-3	CTNNB1	81	8848.6				wt-3	1.88501	0.742163			PKP2 veh	0.76775
SB2	wt-1	CTNNB1	81	6498.7			SB2	wt-1	2.09764	0.825881			PKP2 SB2	0.802262
	wt-2	CTNNB1	80	6648.8				wt-2	1.99352	0.784889
	wt-3	CTNNB1	81	8367.9				wt-3	2.50641	0.986822
veh	PKP2-1	CTNNB1	82	23294.8			veh	PKP2-1	6.29555	2.47868
	PKP2-2	CTNNB1	83	24547.9				PKP2-2	6.20194	2.44182
	PKP2-3	CTNNB1	82	26778.6				PKP2-3	5.9512	2.3431
SB2	PKP2-1	CTNNB1	80	8427.1			SB2	PKP2-1	2.31596	0.91184
	PKP2-2	CTNNB1	81	6536.1				PKP2-2	1.51495	0.596465
	PKP2-3	CTNNB1	82	7333.3				PKP2-3	1.64523	0.64776
veh	wt-1	Cx43	51	110537		Cx43	veh	wt-1	37.3993	1.25551
	wt-2	Cx43	51	99016.8				wt-2	32.1181	1.07821
	wt-3	Cx43	51	93167				wt-3	19.8473	0.666279
SB2	wt-1	Cx43	50	92971.2			SB2	wt-1	30.0091	1.00742
	wt-2	Cx43	51	95565.4				wt-2	28.6536	0.96191
	wt-3	Cx43	50	91155.1				wt-3	27.3034	0.916584
veh	PKP2-1	Cx43	50	130860			veh	PKP2-1	35.3657	1.18724
	PKP2-2	Cx43	50	136681				PKP2-2	34.5319	1.15925
	PKP2-3	Cx43	50	127694				PKP2-3	28.3783	0.952668
SB2	PKP2-1	Cx43	50	94428.9			SB2	PKP2-1	25.9513	0.871193
	PKP2-2	Cx43	50	97210.5				PKP2-2	22.5316	0.756394
	PKP2-3	Cx43	51	70853.9				PKP2-3	15.8961	0.533639
veh	wt-1	CDH2	65	15594.6		CDH2	veh	wt-1	5.27629	1.21777
	wt-2	CDH2	65	14604.4				wt-2	4.73723	1.09335
	wt-3	CDH2	65	14011				wt-3	2.98475	0.68888
SB2	wt-1	CDH2	65	15553.5			SB2	wt-1	5.02034	1.15869
	wt-2	CDH2	65	13531.1				wt-2	4.05706	0.936369
	wt-3	CDH2	65	13947.8				wt-3	4.17774	0.964222
veh	PKP2-1	CDH2	66	13016.6			veh	PKP2-1	3.51781	0.811911
	PKP2-2	CDH2	65	13662.4				PKP2-2	3.45176	0.796666
	PKP2-3	CDH2	65	13543.4				PKP2-3	3.00985	0.694672
SB2	PKP2-1	CDH2	65	13920.7			SB2	PKP2-1	3.82573	0.88298
	PKP2-2	CDH2	65	13929.4				PKP2-2	3.22858	0.745157
	PKP2-3	CDH2	66	15037.6				PKP2-3	3.3737	0.77865
veh SB2 veh SB2	wt-1	GAPDH	42	2955.6
	wt-2	GAPDH	41	3082.9			Average WT
	wt-3	GAPDH	41	4694.2				JUP	1.19163
SB2	wt-1	GAPDH	42	3098.1				CTNNB1	2.53988
	wt-2	GAPDH	41	3335.2				Cx43	29.7882
	wt-3	GAPDH	41	3338.6				CDH2	4.33275
veh	PKP2-1	GAPDH	42	3700.2
	PKP2-2	GAPDH	41	3958.1
	PKP2-3	GAPDH	41	4499.7
SB2	PKP2-1	GAPDH	42	3638.7
	PKP2-2	GAPDH	41	4314.4
	PKP2-3	GAPDH	41	4457.3
Batch 3
	Sample	Primary	MW (kDa)	Area				Sample	Normalized Area	Fold change		Protein	Sample	Averages
veh	wt-1	JUP	79	1.62702e+06		JUP	veh	wt-1	26.2149	1.4806		JUP	wt veh	1
	wt-2	JUP	79	674826				wt-2	13.9625	0.788596			wt SB2	#DIV/0!
	wt-3	JUP	79	634435				wt-3	12.9392	0.7308			PKP2 veh	1.54806
SB2	wt-1	JUP					SB2	wt-1	#DIV/0!	#DIV/0!			PKP2 SB2	0.779172
	wt-2	JUP						wt-2	#DIV/0!	#DIV/0!		CTNNB1	wt veh	1
	wt-3	JUP						wt-3	#DIV/0!	#DIV/0!			wt SB2	#DIV/0!
veh	PKP2-1	JUP	79	847401			veh	PKP2-1	26.2541	1.48282			PKP2 veh	3.06772
	PKP2-2	JUP	79	864794				PKP2-2	24.5225	1.38502			PKP2 SB2	0.973925
	PKP2-3	JUP	78	828383				PKP2-3	31.4513	1.77635		Cx43	wt veh	1
SB2	PKP2-1	JUP	78	699687			SB2	PKP2-1	26.8784	1.51808			wt SB2	#DIV/0!
	PKP2-2	JUP	79	193877				PKP2-2	7.15484	0.404102			PKP2 veh	1.65428
	PKP2-3	JUP	78	220448				PKP2-3	7.35373	0.415336			PKP2 SB2	#REF!
veh	wt-1	CTNNB1	81	12833.5		CTNNB1	veh	wt-1	0.206776	0.771912		CDH2	wt veh	1
	wt-2	CTNNB1	82	14234.8				wt-2	0.294525	1.09949			wt SB2	#DIV/0!
	wt-3	CTNNB1	83	14823.5				wt-3	0.302323	1.1286			PKP2 veh	1.62659
SB2	wt-1	CTNNB1					SB2	wt-1	#DIV/0!	#DIV/0!			PKP2 SB2	1.98012
	wt-2	CTNNB1						wt-2	#DIV/0!	#DIV/0!
	wt-3	CTNNB1						wt-3	#DIV/0!	#DIV/0!
veh	PKP2-1	CTNNB1	85	27381.3			veh	PKP2-1	0.848325	3.16687
	PKP2-2	CTNNB1	83	24975.7				PKP2-2	0.708221	2.64385
	PKP2-3	CTNNB1	85	23935.1				PKP2-3	0.908746	3.39243
SB2	PKP2-1	CTNNB1	83	4976.4			SB2	PKP2-1	0.191168	0.713646
	PKP2-2	CTNNB1	85	7627.4				PKP2-2	0.281482	1.0508
	PKP2-3	CTNNB1	83	9293.7				PKP2-3	0.31002	1.15733
veh	wt-1	Cx43	49	30583.7		Cx43	veh	wt-1	0.49277	0.711277
	wt-2	Cx43	49	38767.7				wt-2	0.802124	1.15781
	wt-3	Cx43	50	38416.4				wt-3	0.783496	1.13092
SB2	wt-1	Cx43					SB2	wt-1	#DIV/0!	#DIV/0!
	wt-2	Cx43						wt-2	#DIV/0!	#DIV/0!
	wt-3	Cx43						wt-3	#DIV/0!	#DIV/0!
veh	PKP2-1	Cx43	50	54011.6			veh	PKP2-1	0.915729	1.32179
	PKP2-2	Cx43	50	54840.8				PKP2-2	1.04036	1.50168
	PKP2-3	Cx43	50	64480.4				PKP2-3	1.48215	2.13937
SB2	PKP2-1	Cx43	49	29556.9			SB2	PKP2-1	#REF!	#REF!
	PKP2-2	Cx43	50	36688.7				PKP2-2	#REF!	#REF!
	PKP2-3	Cx43	50	39037.8				PKP2-3	#REF!	#REF!
veh	wt-1	CDH2	49	22969.4		CDH2	veh	wt-1	0.370087	0.96537
	wt-2	CDH2	49	-				wt-2	-	-
	wt-3	CDH2	50	19448				wt-3	0.396639	1.03463
SB2	wt-1	CDH2					SB2	wt-1	#DIV/0!	#DIV/0!
	wt-2	CDH2						wt-2	#DIV/0!	#DIV/0!
	wt-3	CDH2						wt-3	#DIV/0!	#DIV/0!
veh	PKP2-1	CDH2	50	22247			veh	PKP2-1	0.689255	1.79792
	PKP2-2	CDH2	50	17087.3				PKP2-2	0.484534	1.2639
	PKP2-3	CDH2	50	18356.2				PKP2-3	0.696931	1.81794
SB2	PKP2-1	CDH2	49	25365.1			SB2	PKP2-1	0.974397	2.54171
	PKP2-2	CDH2	50	18912.4				PKP2-2	0.697944	1.82058
	PKP2-3	CDH2	50	18135.6				PKP2-3	0.60497	1.57806
veh SB2 veh SB2	wt-1	GAPDH	41	62064.8
	wt-2	GAPDH	41	48331.3			Average WT
	wt-3	GAPDH	41	49032				JUP	17.7055
SB2	wt-1	GAPDH	41					CTNNB1	0.267875
	wt-2	GAPDH	42					Cx43	0.692797
	wt-3	GAPDH	42					CDH2	0.383363
veh	PKP2-1	GAPDH	41	32276.9
	PKP2-2	GAPDH	42	35265.4
	PKP2-3	GAPDH	42	26338.6
SB2	PKP2-1	GAPDH	41	26031.6
	PKP2-2	GAPDH	42	27097.3
	PKP2-3	GAPDH	42	29977.7

## Sheet: Membrane
Batch 1
	Sample	Primary	MW (kDa)	Area				Sample	Normalized Area	Fold change		Protein	Sample	Averages
veh	wt-1	JUP	77	2.46291e+06		JUP	veh	wt-1	7.87686	0.98026		JUP	wt veh	1
	wt-2	JUP	77	1.54439e+06				wt-2	6.59289	0.820472			wt SB2	0.60696
	wt-3	JUP	77	1.50611e+06				wt-3	9.63669	1.19927			PKP2 veh	0.235638
SB2	wt-1	JUP	78	946195			SB2	wt-1	3.3291	0.4143			PKP2 SB2	0.35438
	wt-2	JUP	77	1.21462e+06				wt-2	5.60192	0.697148		CTNNB1	wt veh	1
	wt-3	JUP	77	1.19595e+06				wt-3	5.70063	0.709432			wt SB2	0.749836
veh	PKP2-1	JUP	77	468937			veh	PKP2-1	1.81745	0.226178			PKP2 veh	0.485479
	PKP2-2	JUP	77	450299				PKP2-2	2.0171	0.251025			PKP2 SB2	0.613934
	PKP2-3	JUP	77	502268				PKP2-3	1.84585	0.229713		Cx43	wt veh	1
SB2	PKP2-1	JUP	79	566188			SB2	PKP2-1	2.74303	0.341365			wt SB2	0.646123
	PKP2-2	JUP	77	652277				PKP2-2	2.79868	0.34829			PKP2 veh	0.729167
	PKP2-3	JUP	78	610945				PKP2-3	3.00113	0.373485			PKP2 SB2	0.691054
veh	wt-1	CTNNB1	85	31191.6		CTNNB1	veh	wt-1	0.0997567	0.791275		CDH2	wt veh	1
	wt-2	CTNNB1	85	26629.5				wt-2	0.113679	0.901709			wt SB2	1.0176
	wt-3	CTNNB1	85	25752.9				wt-3	0.164777	1.30702			PKP2 veh	1.02773
SB2	wt-1	CTNNB1	85	30647.1			SB2	wt-1	0.107829	0.855305			PKP2 SB2	1.18791
	wt-2	CTNNB1	84	18404.1				wt-2	0.0848808	0.673278		PKP2	wt veh	1
	wt-3	CTNNB1	85	19067.6				wt-3	0.0908878	0.720926			wt SB2	0.925547
veh	PKP2-1	CTNNB1	86	15277.7			veh	PKP2-1	0.0592114	0.469667			PKP2 veh	0.575259
	PKP2-2	CTNNB1	85	16690.8				PKP2-2	0.074766	0.593047			PKP2 SB2	0.700884
	PKP2-3	CTNNB1	85	13506.6				PKP2-3	0.0496371	0.393724
SB2	PKP2-1	CTNNB1	85	20293.7			SB2	PKP2-1	0.0983177	0.77986
	PKP2-2	CTNNB1	85	13327.7				PKP2-2	0.0571842	0.453587
	PKP2-3	CTNNB1	85	15613.1				PKP2-3	0.0766959	0.608355
veh	wt-1	Cx43	49	18149.8		Cx43	veh	wt-1	0.0580466	0.739609
	wt-2	Cx43	50	18313.6				wt-2	0.0781794	0.996135
	wt-3	Cx43	50	15507.4				wt-3	0.0992222	1.26426
SB2	wt-1	Cx43	49	11290.8			SB2	wt-1	0.0397257	0.506171
	wt-2	Cx43	49	12392.2				wt-2	0.0571536	0.728231
	wt-3	Cx43	49	11590.9				wt-3	0.0552493	0.703968
veh	PKP2-1	Cx43	50	11856.3			veh	PKP2-1	0.0459512	0.585494
	PKP2-2	Cx43	49	18206.2				PKP2-2	0.0815542	1.03914
	PKP2-3	Cx43	50	12020.5				PKP2-3	0.0441757	0.562871
SB2	PKP2-1	Cx43	50	15165.3			SB2	PKP2-1	0.0734719	0.936154
	PKP2-2	Cx43	49	11467.5				PKP2-2	0.0492028	0.626925
	PKP2-3	Cx43	49	8149.5				PKP2-3	0.0400326	0.510082
veh	wt-1	CDH2				CDH2	veh	wt-1	0.210715	1.27228
			163	65885.6
	wt-2	CDH2	81	19967.4				wt-2	0.135685	0.819253
			161	22458.1
	wt-3	CDH2	74	9125				wt-3	0.150461	0.908469
			96	10897.5
			163	27023.1
SB2	wt-1	CDH2	77	13133.1			SB2	wt-1	0.203772	1.23035
			100	7360.7
			175	43220.8
	wt-2	CDH2	75	10490.2				wt-2	0.148997	0.899629
			102	12125.4
			161	23972.2
	wt-3	CDH2	77	12978.8				wt-3	0.152836	0.922811
			101	10137.3
			162	24672.2
veh	PKP2-1	CDH2	77	13667.6			veh	PKP2-1	0.194077	1.17182
			98	6548.2
			166	40467.5
	PKP2-2	CDH2	74	9909.5				PKP2-2	0.158336	0.956019
			96	11793.5
			160	27805
	PKP2-3	CDH2	76	11705.2				PKP2-3	0.158227	0.955359
			99	13395.7
			161	24372.9
SB2	PKP2-1	CDH2	76	14460.3			SB2	PKP2-1	0.207442	1.25252
			99	8018.4
			170	42383.5
	PKP2-2	CDH2	83	21495				PKP2-2	0.215085	1.29866
			101	0.3
			160	45756.6
	PKP2-3	CDH2	76	10717.3				PKP2-3	0.167698	1.01255
			98	6793.2
			159	34924.8
veh SB2 veh SB2	wt-1	PKP2	93	196198		PKP2	veh	wt-1	0.627479	0.613324
	wt-2	PKP2	93	196252				wt-2	0.837784	0.818885
	wt-3	PKP2	93	250684				wt-3	1.60397	1.56779
SB2	wt-1	PKP2	93	223095			SB2	wt-1	0.784939	0.767232
	wt-2	PKP2	93	221481				wt-2	1.02148	0.998441
	wt-3	PKP2	93	216989				wt-3	1.0343	1.01097
veh	PKP2-1	PKP2	94	138658			veh	PKP2-1	0.537393	0.52527
	PKP2-2	PKP2	94	128297				PKP2-2	0.574705	0.561741
	PKP2-3	PKP2	93	177824				PKP2-3	0.653509	0.638767
SB2	PKP2-1	PKP2	94	145066			SB2	PKP2-1	0.702808	0.686954
	PKP2-2	PKP2	94	129016				PKP2-2	0.553558	0.541071
	PKP2-3	PKP2	93	182158				PKP2-3	0.894813	0.874627
veh SB2 veh SB2	wt-1	ATP2A2	125	312677
	wt-2	ATP2A2	123	234251
	wt-3	ATP2A2	121	156290				JUP	8.03548
SB2	wt-1	ATP2A2	125	284219				CTNNB1	0.126071
	wt-2	ATP2A2	123	216823				CX43	0.0784827
	wt-3	ATP2A2	124	209793				CDH2	0.16562
veh	PKP2-1	ATP2A2	127	258020				PKP2	1.02308
	PKP2-2	ATP2A2	126	223240
	PKP2-3	ATP2A2	126	272107
SB2	PKP2-1	ATP2A2	122	206410
	PKP2-2	ATP2A2	124	233066
	PKP2-3	ATP2A2	124	203572
Batch 2
	Sample	Primary	MW (kDa)	Area				Sample	Normalized Area	Fold change		Protein	Sample	Averages
veh	wt-1	JUP	77	1.06369e+06		JUP	veh	wt-1	7.13642	0.923809		JUP	wt veh	1
	wt-2	JUP	77	982021				wt-2	5.82431	0.753956			wt SB2	0.86872
	wt-3	JUP	78	1.09396e+06				wt-3	10.2143	1.32223			PKP2 veh	0.314445
SB2	wt-1	JUP	77	992196			SB2	wt-1	6.93308	0.897486			PKP2 SB2	0.45249
	wt-2	JUP	78	978095				wt-2	6.62408	0.857487		CTNNB1	wt veh	1
	wt-3	JUP	77	1019666				wt-3	6.57541	0.851185			wt SB2	1.14234
veh	PKP2-1	JUP	77	428754			veh	PKP2-1	2.73985	0.354673			PKP2 veh	0.481431
	PKP2-2	JUP	77	346512				PKP2-2	2.36875	0.306634			PKP2 SB2	0.627124
	PKP2-3	JUP	77	445866				PKP2-3	2.17865	0.282027		Cx43	wt veh	1
SB2	PKP2-1	JUP	77	672671			SB2	PKP2-1	4.43301	0.573853			wt SB2	1.4606
	PKP2-2	JUP	77	605712				PKP2-2	3.32651	0.430617			PKP2 veh	0.615202
	PKP2-3	JUP	77	577569				PKP2-3	2.72694	0.353002			PKP2 SB2	0.713045
veh	wt-1	CTNNB1	84	94157.1		CTNNB1	veh	wt-1	0.631711	0.930993		CDH2	wt veh	1
	wt-2	CTNNB1	83	93533.8				wt-2	0.554744	0.817561			wt SB2	0.957159
	wt-3	CTNNB1	84	90945.4				wt-3	0.849151	1.25145			PKP2 veh	0.960193
SB2	wt-1	CTNNB1	83	150579			SB2	wt-1	1.05219	1.55068			PKP2 SB2	0.984667
	wt-2	CTNNB1	83	89994.2				wt-2	0.60948	0.898229		PKP2	wt veh	1
	wt-3	CTNNB1	84	102919				wt-3	0.66368	0.978106			wt SB2	0.830777
veh	PKP2-1	CTNNB1	83	49727.2			veh	PKP2-1	0.31777	0.468318			PKP2 veh	0.498417
	PKP2-2	CTNNB1	84	54340.5				PKP2-2	0.37147	0.547459			PKP2 SB2	0.490284
	PKP2-3	CTNNB1	84	59505.5				PKP2-3	0.290764	0.428518
SB2	PKP2-1	CTNNB1	83	72682.2			SB2	PKP2-1	0.478987	0.705914
	PKP2-2	CTNNB1	83	74426				PKP2-2	0.40874	0.602386
	PKP2-3	CTNNB1	84	82358.9				PKP2-3	0.38885	0.573072
veh	wt-1	Cx43	50	54881.6		Cx43	veh	wt-1	0.368207	0.905164
	wt-2	Cx43	50	52697.7				wt-2	0.312547	0.768335
	wt-3	Cx43	50	57792.1				wt-3	0.539601	1.3265
SB2	wt-1	Cx43	50	84208.8			SB2	wt-1	0.588418	1.44651
	wt-2	Cx43	50	90469.7				wt-2	0.6127	1.5062
	wt-3	Cx43	50	90149.1				wt-3	0.581334	1.42909
veh	PKP2-1	Cx43	50	42121.6			veh	PKP2-1	0.269168	0.661697
	PKP2-2	Cx43	50	38677.1				PKP2-2	0.264396	0.649964
	PKP2-3	Cx43	50	44450.6				PKP2-3	0.217201	0.533945
SB2	PKP2-1	Cx43	50	49756.3			SB2	PKP2-1	0.327902	0.806082
	PKP2-2	Cx43	50	51637.2				PKP2-2	0.283586	0.697141
	PKP2-3	Cx43	50	54788.6				PKP2-3	0.258679	0.635911
veh	wt-1	CDH2	75	11796.8		CDH2	veh	wt-1	0.338911	0.965197
			98	7805.6
			163	30912.6
	wt-2	CDH2	74	11135.4				wt-2	0.352956	1.00519
			97	10364.4
			164	31108.5
	wt-3	CDH2	75	12960.1				wt-3	0.361528	1.02961
			98	6548.7
			163	34377.3
SB2	wt-1	CDH2	78	20905.5			SB2	wt-1	0.274794	0.782596
			160	20052.8
	wt-2	CDH2	80	16369.4				wt-2	0.344573	0.981322
			166	34989.5
	wt-3	CDH2	78	18472.6				wt-3	0.388899	1.10756
			162	39493.1
veh	PKP2-1	CDH2	78	14535.8			veh	PKP2-1	0.33991	0.968042
			99	3922.9
			160	32205.2
	PKP2-2	CDH2	73	13135				PKP2-2	0.333204	0.948943
			98	6792.4
			160	29736.9
	PKP2-3	CDH2	72	10599.6				PKP2-3	0.338348	0.963594
			96	10618.7
			160	29212.8
SB2	PKP2-1	CDH2	79	20786.5			SB2	PKP2-1	0.368005	1.04805
			164	34064.9
	PKP2-2	CDH2	75	14533.8				PKP2-2	0.336053	0.957055
			98	7818.3
			161	27736.8
	PKP2-3	CDH2	76	13745				PKP2-3	0.333186	0.948893
			98	7218
			158	28698.7
veh SB2 veh SB2	wt-1	PKP2	94	217118		PKP2	veh	wt-1	1.45667	0.901302
	wt-2	PKP2	94	218028				wt-2	1.29311	0.800101
	wt-3	PKP2	94	224782				wt-3	2.09878	1.2986
SB2	wt-1	PKP2	93	199250			SB2	wt-1	1.39228	0.86146
	wt-2	PKP2	93	202140				wt-2	1.36898	0.84704
	wt-3	PKP2	93	196449				wt-3	1.26682	0.783832
veh	PKP2-1	PKP2	94	138658			veh	PKP2-1	0.886061	0.548241
	PKP2-2	PKP2	94	128297				PKP2-2	0.877037	0.542658
	PKP2-3	PKP2	94	133742				PKP2-3	0.653508	0.404351
SB2	PKP2-1	PKP2	94	145066			SB2	PKP2-1	0.95601	0.591522
	PKP2-2	PKP2	94	147859				PKP2-2	0.812028	0.502434
	PKP2-3	PKP2	94	129016				PKP2-3	0.609136	0.376896
veh SB2 veh SB2	wt-1	ATP2A2	124	149051
	wt-2	ATP2A2	126	168607
	wt-3	ATP2A2	121	107102				JUP	7.725
SB2	wt-1	ATP2A2	124	143110				CTNNB1	0.678535
	wt-2	ATP2A2	123	147657				CX43	0.406785
	wt-3	ATP2A2	127	155073				CDH2	0.351132
veh	PKP2-1	ATP2A2	126	156488				PKP2	1.61619
	PKP2-2	ATP2A2	124	146285
	PKP2-3	ATP2A2	130	204652
SB2	PKP2-1	ATP2A2	124	151741
	PKP2-2	ATP2A2	128	182086
	PKP2-3	ATP2A2	134	211801
Batch 3
	Sample	Primary	MW (kDa)	Area				Sample	Normalized Area	Fold change		Protein	Sample	Averages
veh	wt-1	JUP	77	2.79453e+06		JUP	veh	wt-1	#DIV/0!	#DIV/0!		JUP	wt veh	#DIV/0!
	wt-2	JUP	77	2.90116e+06				wt-2	#DIV/0!	#DIV/0!			wt SB2	#DIV/0!
	wt-3	JUP	78	2.81882e+06				wt-3	#DIV/0!	#DIV/0!			PKP2 veh	#DIV/0!
SB2	wt-1	JUP	77				SB2	wt-1	#DIV/0!	#DIV/0!			PKP2 SB2	#DIV/0!
	wt-2	JUP	78					wt-2	#DIV/0!	#DIV/0!		CTNNB1	wt veh	#DIV/0!
	wt-3	JUP	77					wt-3	#DIV/0!	#DIV/0!			wt SB2	#DIV/0!
veh	PKP2-1	JUP	77	4.66671e+06			veh	PKP2-1	#DIV/0!	#DIV/0!			PKP2 veh	#DIV/0!
	PKP2-2	JUP	77	2.76578e+06				PKP2-2	#DIV/0!	#DIV/0!			PKP2 SB2	#DIV/0!
	PKP2-3	JUP	77	2.79494e+06				PKP2-3	#DIV/0!	#DIV/0!		Cx43	wt veh	#DIV/0!
SB2	PKP2-1	JUP	77	2.44796e+06			SB2	PKP2-1	#DIV/0!	#DIV/0!			wt SB2	#DIV/0!
	PKP2-2	JUP	77	2.38119e+06				PKP2-2	#DIV/0!	#DIV/0!			PKP2 veh	#DIV/0!
	PKP2-3	JUP	77	1.68954e+06				PKP2-3	#DIV/0!	#DIV/0!			PKP2 SB2	#DIV/0!
veh	wt-1	CTNNB1	84			CTNNB1	veh	wt-1	#DIV/0!	#DIV/0!		CDH2	wt veh	#DIV/0!
	wt-2	CTNNB1	83					wt-2	#DIV/0!	#DIV/0!			wt SB2	#DIV/0!
	wt-3	CTNNB1	84					wt-3	#DIV/0!	#DIV/0!			PKP2 veh	#DIV/0!
SB2	wt-1	CTNNB1	83				SB2	wt-1	#DIV/0!	#DIV/0!			PKP2 SB2	#DIV/0!
	wt-2	CTNNB1	83					wt-2	#DIV/0!	#DIV/0!		PKP2	wt veh	#DIV/0!
	wt-3	CTNNB1	84					wt-3	#DIV/0!	#DIV/0!			wt SB2	#DIV/0!
veh	PKP2-1	CTNNB1	83				veh	PKP2-1	#DIV/0!	#DIV/0!			PKP2 veh	#DIV/0!
	PKP2-2	CTNNB1	84					PKP2-2	#DIV/0!	#DIV/0!			PKP2 SB2	#DIV/0!
	PKP2-3	CTNNB1	84					PKP2-3	#DIV/0!	#DIV/0!
SB2	PKP2-1	CTNNB1	83				SB2	PKP2-1	#DIV/0!	#DIV/0!
	PKP2-2	CTNNB1	83					PKP2-2	#DIV/0!	#DIV/0!
	PKP2-3	CTNNB1	84					PKP2-3	#DIV/0!	#DIV/0!
veh	wt-1	Cx43	50	97700		Cx43	veh	wt-1	#DIV/0!	#DIV/0!
	wt-2	Cx43	50	93049.4				wt-2	#DIV/0!	#DIV/0!
	wt-3	Cx43	50	101804				wt-3	#DIV/0!	#DIV/0!
SB2	wt-1	Cx43	50				SB2	wt-1	#DIV/0!	#DIV/0!
	wt-2	Cx43	50					wt-2	#DIV/0!	#DIV/0!
	wt-3	Cx43	50					wt-3	#DIV/0!	#DIV/0!
veh	PKP2-1	Cx43	50	97031.5			veh	PKP2-1	#DIV/0!	#DIV/0!
	PKP2-2	Cx43	50	141742				PKP2-2	#DIV/0!	#DIV/0!
	PKP2-3	Cx43	50	125369				PKP2-3	#DIV/0!	#DIV/0!
SB2	PKP2-1	Cx43	50	123883			SB2	PKP2-1	#DIV/0!	#DIV/0!
	PKP2-2	Cx43	50	136042				PKP2-2	#DIV/0!	#DIV/0!
	PKP2-3	Cx43	50	226571				PKP2-3	#DIV/0!	#DIV/0!
veh	wt-1	CDH2	75	87987.7		CDH2	veh	wt-1	#DIV/0!	#DIV/0!
			98	60621.8
			163	289670
	wt-2	CDH2	74	98161.4				wt-2	#DIV/0!	#DIV/0!
			97	68865.6
			164	288986
	wt-3	CDH2	75	119538				wt-3	#DIV/0!	#DIV/0!
			98	77526
			163	302950
SB2	wt-1	CDH2	78				SB2	wt-1	#DIV/0!	#DIV/0!
			160
	wt-2	CDH2	80					wt-2	#DIV/0!	#DIV/0!
			166
	wt-3	CDH2	78					wt-3	#DIV/0!	#DIV/0!
			162
veh	PKP2-1	CDH2	78	315086			veh	PKP2-1	#DIV/0!	#DIV/0!
			99	130760
			160	88913.7
	PKP2-2	CDH2	73	386885				PKP2-2	#DIV/0!	#DIV/0!
			98	170948
			160	114424
	PKP2-3	CDH2	72	356843				PKP2-3	#DIV/0!	#DIV/0!
			96	146756
			160	107379
SB2	PKP2-1	CDH2	79	335422			SB2	PKP2-1	#DIV/0!	#DIV/0!
				130219
			164	125878
	PKP2-2	CDH2	75	316723				PKP2-2	#DIV/0!	#DIV/0!
			98	116706
			161	108282
	PKP2-3	CDH2	76	416603				PKP2-3	#DIV/0!	#DIV/0!
			98	180518
			158	153346
veh SB2 veh SB2	wt-1	PKP2				PKP2	veh	wt-1	#DIV/0!	#DIV/0!
	wt-2	PKP2						wt-2	#DIV/0!	#DIV/0!
	wt-3	PKP2						wt-3	#DIV/0!	#DIV/0!
SB2	wt-1	PKP2					SB2	wt-1	#DIV/0!	#DIV/0!
	wt-2	PKP2						wt-2	#DIV/0!	#DIV/0!
	wt-3	PKP2						wt-3	#DIV/0!	#DIV/0!
veh	PKP2-1	PKP2					veh	PKP2-1	#DIV/0!	#DIV/0!
	PKP2-2	PKP2						PKP2-2	#DIV/0!	#DIV/0!
	PKP2-3	PKP2						PKP2-3	#DIV/0!	#DIV/0!
SB2	PKP2-1	PKP2					SB2	PKP2-1	#DIV/0!	#DIV/0!
	PKP2-2	PKP2						PKP2-2	#DIV/0!	#DIV/0!
	PKP2-3	PKP2						PKP2-3	#DIV/0!	#DIV/0!
veh SB2 veh SB2	wt-1	ATP2A2	124
	wt-2	ATP2A2	126
	wt-3	ATP2A2	121					JUP	#DIV/0!
SB2	wt-1	ATP2A2	124					CTNNB1	#DIV/0!
	wt-2	ATP2A2	123					CX43	#DIV/0!
	wt-3	ATP2A2	127					CDH2	#DIV/0!
veh	PKP2-1	ATP2A2	126					PKP2	#DIV/0!
	PKP2-2	ATP2A2	124
	PKP2-3	ATP2A2	130
SB2	PKP2-1	ATP2A2	124
	PKP2-2	ATP2A2	128
	PKP2-3	ATP2A2	134

## Sheet: Nuclear
Batch 1
Sample	Primary	Cap	MW (kDa)	Area		Sample	Normalized Area	Fold change		Averages
wt veh1	Rb CTNNB1	5	82	15993.1		wt SB-1	0.110797	1.14067		wt veh	1
wt veh2	Rb CTNNB1	6	83	13305.9		wt SB-2	0.092906	0.95648		wt SB2	1.20625
wt veh3	Rb CTNNB1	7	82	13230.3		wt SB-3	0.0876969	0.902852		PKP2 veh	0.804499
wt SB-1	Rb CTNNB1	2	82	18102.7		wt veh1	0.123689	1.27339		PKP2 SB2	0.956002
wt SB-2	Rb CTNNB1	3	82	16227.4		wt veh2	0.11091	1.14183
wt SB-3	Rb CTNNB1	4	82	19201.7		wt veh3	0.116903	1.20353
PKP2 veh1	Rb CTNNB1	8	83	12127.7		PKP2 veh1	0.0815205	0.839264
PKP2 veh2	Rb CTNNB1	9	83	11746.2		PKP2 veh2	0.0764138	0.786691
PKP2 veh3	Rb CTNNB1	11	79	12185.6		PKP2 veh3	0.0764963	0.787541
PKP2 SB-1	Rb CTNNB1	10	83	12611.4		PKP2 SB-1	0.0827261	0.851677
PKP2 SB-2	Rb CTNNB1	12	82	13426.6		PKP2 SB-2	0.0900827	0.927414
PKP2 SB-3	Rb CTNNB1	13	82	15162.7		PKP2 SB-3	0.10577	1.08892
wt SB-1	Rb LMNB1	14	68	144346
wt SB-2	Rb LMNB1	15	67	143219		Avg. wt	0.0971332
wt SB-3	Rb LMNB1	16	67	150864
wt veh1	Rb LMNB1	17	67	146357
wt veh2	Rb LMNB1	18	67	146312
wt veh3	Rb LMNB1	19	67	164254
PKP2 veh1	Rb LMNB1	20	67	148769
PKP2 veh2	Rb LMNB1	21	67	153718
PKP2 SB-1	Rb LMNB1	22	68	159296
PKP2 veh3	Rb LMNB1	23	68	152448
PKP2 SB-2	Rb LMNB1	24	67	149048
PKP2 SB3	Rb LMNB1	25	68	143355
Batch 2
Sample	Primary	Cap	MW (kDa)	Area		Sample	Normalized Area	Fold change		Averages
wt veh1	Rb CTNNB1	2	85	18668.2		wt SB-1	0.12514	0.955955		wt veh	1
wt veh2	Rb CTNNB1	3	85	17746.2		wt SB-2	0.143989	1.09995		wt SB2	1.34162
wt veh3	Rb CTNNB1	4	85	17350.3		wt SB-3	0.123588	0.944098		PKP2 veh	0.745628
wt SB-1	Rb CTNNB1	5	85	23636.1		wt veh1	0.194863	1.48858		PKP2 SB2	1.3103
wt SB-2	Rb CTNNB1	6	85	22442.9		wt veh2	0.167228	1.27747
wt SB-3	Rb CTNNB1	7	84	22400.4		wt veh3	0.164785	1.25881
PKP2 veh1	Rb CTNNB1	8	84	13393.2		PKP2 veh1	0.099347	0.758922
PKP2 veh2	Rb CTNNB1	9	85	13698.4		PKP2 veh2	0.0993765	0.759147
PKP2 veh3	Rb CTNNB1	10	84	14614.9		PKP2 veh3	0.0940971	0.718817
PKP2 SB-1	Rb CTNNB1	11	85	21693.2		PKP2 SB-1	0.168511	1.28727
PKP2 SB-2	Rb CTNNB1	12	85	22435		PKP2 SB-2	0.158825	1.21328
PKP2 SB-3	Rb CTNNB1	13	85	24683.3		PKP2 SB-3	0.18724	1.43034
wt SB-1	Rb LMNB1	14	69	149179
wt SB-2	Rb LMNB1	15	69	123247		Avg. wt	0.130905
wt SB-3	Rb LMNB1	16	70	140389
wt veh1	Rb LMNB1	17	70	121296
wt veh2	Rb LMNB1	18	70	134205
wt veh3	Rb LMNB1	19	69	135937
PKP2 veh1	Rb LMNB1	20	69	134812
PKP2 veh2	Rb LMNB1	21	69	137844
PKP2 SB-1	Rb LMNB1	22	69	155317
PKP2 veh3	Rb LMNB1	23	69	128735
PKP2 SB-2	Rb LMNB1	24	70	141256
PKP2 SB3	Rb LMNB1	25	69	131827
Batch 3
Sample	Primary	Cap	MW (kDa)	Area		Sample	Normalized Area	Fold change		Averages
wt veh1	Rb CTNNB1	14	83	81406.4		wt SB-1	0.0852892	0.865492		wt veh	1
wt veh2	Rb CTNNB1	12	83	95413.5		wt SB-2	0.110986	1.12626		wt SB2	0.616997
wt veh3	Rb CTNNB1	13	83	87592.3		wt SB-3	0.0993574	1.00825		PKP2 veh	1.3056
wt SB-1	Rb CTNNB1					wt veh1	0.0564123	0.572456		PKP2 SB2	#REF!
wt SB-2	Rb CTNNB1					wt veh2	0.0627117	0.636381
wt SB-3	Rb CTNNB1					wt veh3	0.0632805	0.642153
PKP2 veh1	Rb CTNNB1	11	83	66698.5		PKP2 veh1	0.118904	1.20661
PKP2 veh2	Rb CTNNB1	15	84	70267.9		PKP2 veh2	0.11471	1.16405
PKP2 veh3	Rb CTNNB1	16	85	70324.9		PKP2 veh3	0.152365	1.54615
PKP2 SB-1	Rb CTNNB1	19	84	88173.9		PKP2 SB-1	#REF!	#REF!
PKP2 SB-2	Rb CTNNB1	17	84	80982.7		PKP2 SB-2	#REF!	#REF!
PKP2 SB-3	Rb CTNNB1	18	83	109691		PKP2 SB-3	#REF!	#REF!
wt SB-1	Rb LMNB1	2	67	954475
wt SB-2	Rb LMNB1	3	66	859689		Avg. wt	0.0985442
wt SB-3	Rb LMNB1	4	67	881588
wt veh1	Rb LMNB1
wt veh2	Rb LMNB1
wt veh3	Rb LMNB1
PKP2 veh1	Rb LMNB1	5	67	1.18234e+06
PKP2 veh2	Rb LMNB1	6	66	1.12049e+06
PKP2 SB-1	Rb LMNB1	7	66	1.11132e+06
PKP2 veh3	Rb LMNB1	8	66	741555
PKP2 SB-2	Rb LMNB1	9	66	705975
PKP2 SB3	Rb LMNB1	10	66	719925
